# Supplementary material for: Causal associations between biomarkers and depression: A Mendelian randomization study
Source: Medicine (Baltimore). 2025 Oct 10;104(41):e45105. doi: 10.1097/MD.0000000000045105 (PMC12517856; doi:10.1097/MD.0000000000045105)
Supplement: Supplementary file 1 [file medi-104-e45105-s001.xls]

## Sheet: Supplementary Table 1
Supplementary Table 1. The findings from three Mendelian randomization (MR) analyses evaluating the effects of 44 biomarkers on depression before excluding outliers are summarized. The table provides Beta and odds ratio (OR) values for each of the three methods, noting that Beta and OR are interconvertible (Beta = ln(OR)), which introduces some redundancy. The primary method used to assess causal…
outcome	exposure	Number of SNPs	IVW_Beta	IVW_se	IVW_pval	IVW_OR	IVW_lci95	IVW_uci95	IVW_q_value	Weighted_median_Beta	Weighted_median_se	Weighted_median_pval	Weighted_median_OR	Weighted_median_lci95	Weighted_median_uci95	MR_Egger_Beta	MR_Egger_se	MR_Egger_pval	MR_Egger_OR	MR_Egger_lci95	MR_Egger_uci95	Q	Q_pval	egger_intercept	se	pval	Raw_Causal.Estimate	Raw_Sd	Raw_P_value	Outlier-corrected_Causal.Estimate	Outlier-corrected_Sd	Outlier-corrected_P_value
Depression || id:F5_DEPRESSIO	White blood cell leukocyte count (UKB data field 30000) || id:ebi-a-GCST90013976	304	0.002716	0.023296	0.907186	1.00272	0.957965	1.04957	0.973565	0.060074	0.030698	0.050353	1.06191	0.999906	1.12777	0.080744	0.049664	0.105034	1.08409	0.98354	1.19493	511.67	6.67e-13	-0.00216	0.001215	0.076542	0.002716	0.023296	0.907263	0.016042	0.02251	0.47661
Depression || id:F5_DEPRESSIO	Red blood cell erythrocyte count (UKB data field 30010) || id:ebi-a-GCST90013977	333	-0.01444	0.023738	0.543077	0.985667	0.940857	1.03261	0.824525	-0.03458	0.034114	0.310787	0.966014	0.903534	1.03281	-0.00604	0.048925	0.901797	0.993977	0.903089	1.09401	528.653	3.48e-11	-0.00021	0.00108	0.84447	-0.01444	0.023738	0.543493	-0.02134	0.022797	0.349912
Depression || id:F5_DEPRESSIO	Haemoglobin concentration (UKB data field 30020) || id:ebi-a-GCST90013978	292	-0.00791	0.029748	0.79028	0.99212	0.935928	1.05169	0.963768	-0.02435	0.043803	0.578331	0.975947	0.895655	1.06344	-0.01412	0.061625	0.818968	0.985982	0.873802	1.11256	460.58	8.54e-10	0.000134	0.001161	0.908489	-0.00791	0.029748	0.790468	-0.01692	0.02935	0.564664
Depression || id:F5_DEPRESSIO	Mean corpuscular volume (UKB data field 30040) || id:ebi-a-GCST90013979	347	0.011769	0.016588	0.478027	1.01184	0.97947	1.04527	0.811261	0.012866	0.022686	0.570626	1.01295	0.968895	1.05901	0.010732	0.02943	0.715574	1.01079	0.954136	1.07081	559.68	2.6e-12	4.13e-05	0.000967	0.966001	0.011769	0.016588	0.478505	0.011074	0.016188	0.494378
Depression || id:F5_DEPRESSIO	Platelet count (UKB data field 30080) || id:ebi-a-GCST90013980	417	0.023639	0.015447	0.125927	1.02392	0.993385	1.0554	0.506735	0.025171	0.022895	0.271586	1.02549	0.98049	1.07256	8.88e-06	0.027846	0.999746	1.00001	0.946894	1.0561	563.145	1.9e-06	0.000814	0.000798	0.308363	0.023639	0.015447	0.126687	0.019115	0.0153	0.212249
Depression || id:F5_DEPRESSIO	Mean platelet thrombocyte volume (UKB data field 30100) || id:ebi-a-GCST90013981	439	-0.00603	0.015004	0.687605	0.993985	0.96518	1.02365	0.916807	0.013437	0.019194	0.483883	1.01353	0.976107	1.05238	0.005734	0.025511	0.822271	1.00575	0.956697	1.05732	765.07	3.77e-20	-0.00049	0.000862	0.568604	-0.00603	0.015004	0.687801	0.002059	0.014321	0.88572
Depression || id:F5_DEPRESSIO	Lymphocyte count (UKB data field 30120) || id:ebi-a-GCST90013982	332	0.005516	0.022998	0.810441	1.00553	0.961213	1.05189	0.963768	-0.02911	0.031583	0.356752	0.971313	0.913009	1.03334	-0.01332	0.052408	0.799531	0.986768	0.89044	1.09352	552.793	2.27e-13	0.000497	0.001241	0.689338	0.005516	0.022998	0.810589	-0.00385	0.022392	0.863632
Depression || id:F5_DEPRESSIO	Monocyte count (UKB data field 30130) || id:ebi-a-GCST90013983	330	-0.02094	0.017987	0.24433	0.979277	0.945356	1.01442	0.51193	-0.01569	0.02709	0.56255	0.984436	0.93353	1.03812	-0.02523	0.031105	0.417934	0.975088	0.917416	1.03638	503.081	1.97e-09	0.000156	0.000923	0.865858	-0.02094	0.017987	0.245174	-0.01913	0.017831	0.284084
Depression || id:F5_DEPRESSIO	Neutrophill count (UKB data field 30140) || id:ebi-a-GCST90013984	279	-0.00642	0.024457	0.792834	0.993597	0.947092	1.04239	0.963768	-0.00281	0.03221	0.930473	0.997194	0.936186	1.06218	-0.02679	0.052254	0.608574	0.973565	0.87879	1.07856	491.594	4.62e-14	0.000569	0.001289	0.65938	-0.00642	0.024457	0.793029	0.002099	0.023431	0.928682
Depression || id:F5_DEPRESSIO	Eosinophill count (UKB data field 30150) || id:ebi-a-GCST90013985	329	0.024345	0.02023	0.228811	1.02464	0.984811	1.06609	0.510509	0.042857	0.027924	0.12484	1.04379	0.988196	1.10251	0.030282	0.040009	0.449668	1.03075	0.953005	1.11483	556.383	4.86e-14	-0.00019	0.001122	0.86348	0.024345	0.02023	0.229679	NA	NA	NA
Depression || id:F5_DEPRESSIO	Basophil count || id:ebi-a-GCST90013986	76	0.066468	0.05159	0.197609	1.06873	0.965945	1.18244	0.506735	0.069479	0.058188	0.232463	1.07195	0.956409	1.20145	-0.0273	0.098991	0.783463	0.973067	0.801457	1.18142	147.58	1.17e-06	0.002718	0.00245	0.270901	0.066468	0.05159	0.201569	0.046436	0.047752	0.334048
Depression || id:F5_DEPRESSIO	Creatinine enzymatic in urine (UKB data field 30510) || id:ebi-a-GCST90013987	29	0.058755	0.11801	0.618568	1.06052	0.841521	1.3365	0.879512	-0.01879	0.132878	0.887542	0.981385	0.756365	1.27335	-0.56233	0.424438	0.196313	0.569878	0.248024	1.3094	53.8858	0.002309	0.010073	0.006625	0.140002	0.058755	0.11801	0.622456	NA	NA	NA
Depression || id:F5_DEPRESSIO	Potassium in urine (UKB data field 30520) || id:ebi-a-GCST90013988	12	-0.26081	0.21823	0.23205	0.77043	0.50231	1.18167	0.510509	-0.51	0.184796	0.005783	0.600495	0.418031	0.862602	2.21248	1.23659	0.103865	9.13832	0.809587	103.15	30.3311	0.001406	-0.03985	0.019681	0.070409	-0.26081	0.21823	0.25718	-0.40031	0.159371	0.030816
Depression || id:F5_DEPRESSIO	Sodium in urine (UKB data field 30530) || id:ebi-a-GCST90013989	38	0.142691	0.110487	0.19654	1.15337	0.928799	1.43225	0.506735	0.118358	0.121739	0.330938	1.12565	0.886698	1.42899	-0.60775	0.458986	0.193812	0.544575	0.221494	1.33892	82.033	2.93e-05	0.012612	0.007498	0.101207	0.142691	0.110487	0.20455	0.106066	0.105557	0.32169
Depression || id:F5_DEPRESSIO	Albumin levels (UKB data field 30600) || id:ebi-a-GCST90013990	199	-0.02032	0.029453	0.490212	0.979883	0.924918	1.03811	0.811261	-0.04366	0.041334	0.290831	0.957278	0.882783	1.03806	-0.02558	0.056992	0.654081	0.974747	0.871725	1.08994	341.616	9.85e-10	0.00015	0.001393	0.914257	-0.02032	0.029453	0.49102	-0.03491	0.027581	0.207186
Depression || id:F5_DEPRESSIO	Alkaline phosphatase levels (UKB data field 30610) || id:ebi-a-GCST90013991	304	0.030132	0.018278	0.099249	1.03059	0.994323	1.06818	0.485218	0.028743	0.025127	0.252649	1.02916	0.979704	1.08111	0.054211	0.030338	0.074959	1.05571	0.994762	1.12039	451.02	6.84e-08	-0.00089	0.000896	0.320801	0.030132	0.018278	0.100286	0.018239	0.017498	0.298077
Depression || id:F5_DEPRESSIO	Alanine aminotransferase levels (UKB data field 30620) || id:ebi-a-GCST90013992	187	-0.00619	0.031838	0.845931	0.993833	0.933711	1.05783	0.973565	0.006081	0.044977	0.892461	1.0061	0.921203	1.09882	0.005362	0.059806	0.928659	1.00538	0.894172	1.13041	328.668	5.4e-10	-0.00033	0.001443	0.819635	-0.00619	0.031838	0.846144	-0.02102	0.028595	0.463155
Depression || id:F5_DEPRESSIO	Apolipoprotein A levels (UKB data field 30630) || id:ebi-a-GCST90013993	241	-0.01095	0.023392	0.639645	0.989108	0.944784	1.03551	0.879512	-0.00309	0.028916	0.914985	0.996918	0.941989	1.05505	-0.03565	0.038667	0.357475	0.964978	0.894548	1.04095	453.698	2.43e-15	0.000911	0.001135	0.423056	-0.01095	0.023392	0.64007	-0.00342	0.022985	0.881723
Depression || id:F5_DEPRESSIO	Apolipoprotein B levels (UKB data field 30640) || id:ebi-a-GCST90013994	169	-0.03234	0.025564	0.205844	0.968177	0.920862	1.01792	0.506735	-0.03565	0.035554	0.316066	0.964983	0.900027	1.03463	0.016303	0.040419	0.687211	1.01644	0.939019	1.10024	317.196	2.93e-11	-0.00206	0.001329	0.123176	-0.03234	0.025564	0.207596	-0.01738	0.024594	0.48087
Depression || id:F5_DEPRESSIO	Peak expiratory flow (UKB data field 3064) || id:ebi-a-GCST90013995	119	-0.14342	0.056779	0.011538	0.866387	0.775141	0.968376	0.169226	-0.16539	0.07306	0.023591	0.847565	0.734486	0.978054	0.063629	0.183367	0.729214	1.0657	0.743958	1.52658	186.635	5.81e-05	-0.00333	0.002801	0.237509	-0.14342	0.056779	0.012863	NA	NA	NA
Depression || id:F5_DEPRESSIO	Aspartate aminotransferase levels (UKB data field 30650) || id:ebi-a-GCST90013996	229	0.045069	0.023797	0.058236	1.0461	0.998429	1.09605	0.427062	0.030442	0.031458	0.333192	1.03091	0.969266	1.09648	0.027904	0.040727	0.493946	1.0283	0.949405	1.11374	360.045	5.49e-08	0.000575	0.001105	0.603712	0.045069	0.023797	0.059502	0.039726	0.022519	0.079064
Depression || id:F5_DEPRESSIO	Direct bilirubin levels (UKB data field 30660) || id:ebi-a-GCST90013997	109	-0.00264	0.02078	0.898724	0.997359	0.957554	1.03882	0.973565	0.016928	0.024104	0.482481	1.01707	0.97014	1.06628	0.008089	0.024717	0.744106	1.00812	0.960447	1.05816	168.849	0.000165	-0.00101	0.001249	0.422529	-0.00264	0.02078	0.898961	-0.00209	0.018462	0.910016
Depression || id:F5_DEPRESSIO	Urea levels (UKB data field 30670) || id:ebi-a-GCST90013998	162	0.026108	0.03627	0.471637	1.02645	0.956015	1.10208	0.811261	-0.03576	0.046275	0.439651	0.964872	0.881211	1.05648	-0.154	0.096299	0.11176	0.857275	0.709822	1.03536	283.303	8.92e-09	0.00414	0.002054	0.045492	0.026108	0.03627	0.472681	NA	NA	NA
Depression || id:F5_DEPRESSIO	Calcium levels (UKB data field 30680) || id:ebi-a-GCST90013999	194	0.003359	0.025782	0.896338	1.00337	0.953922	1.05537	0.973565	-0.0252	0.036288	0.487425	0.975116	0.908172	1.047	0.023703	0.051047	0.64293	1.02399	0.926492	1.13174	300.866	1.06e-06	-0.00065	0.001399	0.644546	0.003359	0.025782	0.896474	-6.3e-05	0.025345	0.998028
Depression || id:F5_DEPRESSIO	Cholesterol levels (UKB data field 30690) || id:ebi-a-GCST90014000	174	-0.06987	0.025331	0.005815	0.93252	0.887351	0.979987	0.148772	-0.03876	0.0358	0.278982	0.961984	0.896797	1.03191	-0.01079	0.041412	0.794805	0.989271	0.912147	1.07292	301.713	4.9e-09	-0.00242	0.001347	0.074167	-0.06987	0.025331	0.00644	-0.06737	0.024046	0.005669
Depression || id:F5_DEPRESSIO	Creatinine levels (UKB data field 30700) || id:ebi-a-GCST90014001	311	-0.00155	0.029975	0.958662	0.998448	0.941477	1.05887	0.980957	-0.0174	0.03766	0.64408	0.982751	0.912823	1.05804	-0.06215	0.06498	0.33957	0.939739	0.827362	1.06738	595.403	3.13e-20	0.001363	0.001297	0.294054	-0.00155	0.029975	0.958696	-0.01481	0.028482	0.603366
Depression || id:F5_DEPRESSIO	C reactive protein levels (UKB data field 30710) || id:ebi-a-GCST90014002	217	0.000303	0.026267	0.990804	1.0003	0.950108	1.05315	0.990804	0.025893	0.034335	0.450777	1.02623	0.959441	1.09767	0.053211	0.043702	0.224717	1.05465	0.968076	1.14897	418.202	4.84e-15	-0.00181	0.001197	0.131935	0.000303	0.026267	0.990814	-0.0032	0.024408	0.895939
Depression || id:F5_DEPRESSIO	Cystatin C levels (UKB data field 30720) || id:ebi-a-GCST90014003	316	0.034001	0.026576	0.200766	1.03459	0.982074	1.0899	0.506735	0.025489	0.035079	0.467469	1.02582	0.957656	1.09883	-0.01105	0.054383	0.839134	0.989012	0.889016	1.10025	570.821	5e-17	0.001127	0.001187	0.343088	0.034001	0.026576	0.201708	0.029911	0.024914	0.230829
Depression || id:F5_DEPRESSIO	Gamma glutamyltransferase levels (UKB data field 30730) || id:ebi-a-GCST90014004	257	0.046811	0.024055	0.051654	1.04792	0.999664	1.09851	0.427062	0.034865	0.032355	0.281218	1.03548	0.971854	1.10327	0.025914	0.044242	0.558582	1.02625	0.94101	1.11922	445.322	2.15e-12	0.000659	0.00117	0.573853	0.046811	0.024055	0.052748	0.041996	0.023407	0.073969
Depression || id:F5_DEPRESSIO	Glucose levels (UKB data field 30740) || id:ebi-a-GCST90014005	100	-0.02855	0.042117	0.497819	0.971851	0.894847	1.05548	0.811261	-0.06412	0.047983	0.181434	0.93789	0.853705	1.03038	-0.08306	0.076908	0.282814	0.920298	0.791522	1.07003	228.113	3.42e-12	0.00185	0.002182	0.398773	-0.02855	0.042117	0.499401	-0.02246	0.03721	0.547619
Depression || id:F5_DEPRESSIO	Glycated haemoglobin HbA1c levels (UKB data field 30750) || id:ebi-a-GCST90014006	314	-0.02644	0.020965	0.207301	0.973909	0.9347	1.01476	0.506735	-0.03279	0.02831	0.246806	0.967745	0.915511	1.02296	-0.05493	0.03817	0.151157	0.946555	0.878324	1.02009	532.873	1.17e-13	0.000939	0.001051	0.372399	-0.02644	0.020965	0.20824	-0.02528	0.019922	0.205382
Depression || id:F5_DEPRESSIO	High density lipoprotein cholesterol levels (UKB data field 30760) || id:ebi-a-GCST90014007	297	-0.03744	0.021658	0.083855	0.963251	0.923217	1.00502	0.485218	-0.05124	0.029073	0.077977	0.950048	0.897425	1.00576	-0.06992	0.034381	0.042886	0.932471	0.871706	0.997472	531.206	1.32e-15	0.001183	0.000974	0.225105	-0.03744	0.021658	0.084898	-0.02834	0.020342	0.164598
Depression || id:F5_DEPRESSIO	IGF 1 (UKB data field 30770) || id:ebi-a-GCST90014008	344	-0.03161	0.022698	0.163722	0.968884	0.926725	1.01296	0.506735	-0.05627	0.030202	0.062468	0.945288	0.890954	1.00293	-0.05644	0.045386	0.214522	0.945124	0.86468	1.03305	622.822	1.71e-18	0.000706	0.001117	0.527865	-0.03161	0.022698	0.164624	-0.0284	0.021902	0.195586
Depression || id:F5_DEPRESSIO	Direct low density lipoprotein levels (UKB data field 30780) || id:ebi-a-GCST90014009	154	-0.07436	0.027455	0.006762	0.928341	0.879707	0.979665	0.148772	-0.08517	0.038844	0.028328	0.918354	0.851031	0.991001	-0.03776	0.04406	0.392771	0.962943	0.883276	1.0498	256.231	3.35e-07	-0.00145	0.001361	0.290066	-0.07436	0.027455	0.007533	-0.07817	0.026365	0.003518
Depression || id:F5_DEPRESSIO	Phosphate levels (UKB data field 30810) || id:ebi-a-GCST90014010	155	-0.01708	0.028104	0.543437	0.983068	0.930381	1.03874	0.824525	-0.01645	0.041375	0.690925	0.983684	0.907061	1.06678	0.002442	0.049236	0.960504	1.00245	0.910228	1.104	226.28	0.000134	-0.00064	0.001333	0.629493	-0.01708	0.028104	0.544332	NA	NA	NA
Depression || id:F5_DEPRESSIO	Sex hormone binding globulin levels (UKB data field 30830) || id:ebi-a-GCST90014011	265	-0.01109	0.023148	0.631973	0.988974	0.945107	1.03488	0.879512	-0.02409	0.029314	0.411158	0.976196	0.92169	1.03393	-0.02486	0.03878	0.522071	0.975448	0.904053	1.05248	469.018	1.17e-13	0.000484	0.001092	0.658127	-0.01109	0.023148	0.632369	-0.01792	0.021279	0.400394
Depression || id:F5_DEPRESSIO	Total bilirubin levels (UKB data field 30840) || id:ebi-a-GCST90014012	166	-0.01968	0.022077	0.372675	0.980512	0.93899	1.02387	0.712944	0.010454	0.025322	0.679738	1.01051	0.961579	1.06193	0.006772	0.026803	0.800864	1.0068	0.955268	1.0611	276.687	1.16e-07	-0.00164	0.000956	0.087473	-0.01968	0.022077	0.373974	-0.0147	0.021308	0.491197
Depression || id:F5_DEPRESSIO	Testosterone levels (UKB data field 30850) || id:ebi-a-GCST90014013	83	-0.07654	0.072153	0.288757	0.926312	0.804154	1.06703	0.577515	-0.17072	0.094808	0.071758	0.84306	0.700094	1.01522	-0.11465	0.133926	0.394472	0.891675	0.685814	1.15933	146.963	1.41e-05	0.000723	0.002136	0.735846	-0.07654	0.072153	0.291872	-0.06016	0.067847	0.377885
Depression || id:F5_DEPRESSIO	Triglyceride levels (UKB data field 30870) || id:ebi-a-GCST90014014	248	0.051018	0.023926	0.032983	1.05234	1.00413	1.10287	0.362817	-0.00523	0.03156	0.868402	0.994785	0.935114	1.05826	0.081912	0.038065	0.03238	1.08536	1.00733	1.16943	451.656	3.61e-14	-0.00113	0.001082	0.297789	0.051018	0.023926	0.03397	0.048855	0.021732	0.025476
Depression || id:F5_DEPRESSIO	Urate levels (UKB data field 30880) || id:ebi-a-GCST90014015	245	-0.00198	0.028314	0.944313	0.998024	0.944146	1.05498	0.980957	-0.00992	0.039367	0.800958	0.990124	0.9166	1.06955	-0.00696	0.046396	0.880875	0.993064	0.906743	1.0876	453.905	8.36e-15	0.000148	0.001092	0.892151	-0.00198	0.028314	0.94437	0.007588	0.026702	0.77651
Depression || id:F5_DEPRESSIO	Vitamin D levels (UKB data field 30890) || id:ebi-a-GCST90014016	69	0.010676	0.034231	0.755135	1.01073	0.945145	1.08087	0.963768	0.026698	0.039535	0.49949	1.02706	0.950478	1.10981	0.016729	0.051166	0.744721	1.01687	0.919839	1.12414	114.621	0.000351	-0.00029	0.001817	0.873268	0.010676	0.034231	0.756089	0.023264	0.029471	0.432718
Depression || id:F5_DEPRESSIO	Diastolic blood pressure automated reading (UKB data field 4079) || id:ebi-a-GCST90014017	182	0.049995	0.034517	0.147509	1.05126	0.982495	1.12485	0.506735	0.022276	0.046161	0.629397	1.02253	0.934074	1.11935	0.081591	0.105275	0.439341	1.08501	0.882719	1.33367	255.542	0.00022	-0.00064	0.002017	0.751012	0.049995	0.034517	0.14924	NA	NA	NA
Depression || id:F5_DEPRESSIO	Systolic blood pressure automated reading (UKB data field 4080) || id:ebi-a-GCST90014018	218	0.053549	0.039846	0.178974	1.05501	0.975751	1.14071	0.506735	0.039712	0.042996	0.355685	1.04051	0.956418	1.132	0.087596	0.120054	0.466401	1.09155	0.862682	1.38113	450.091	2.03e-18	-0.00065	0.002165	0.763922	0.053549	0.039846	0.180378	0.042874	0.037658	0.25618
Depression || id:F5_DEPRESSIO	Hand grip strength left (UKB data field 46) || id:ebi-a-GCST90014019	129	-0.14059	0.082494	0.08834	0.868847	0.739133	1.02132	0.485218	-0.03619	0.091511	0.692498	0.964458	0.806098	1.15393	-0.02431	0.332364	0.941807	0.975983	0.508777	1.87222	285.239	5.32e-14	-0.00138	0.003826	0.718525	-0.14059	0.082494	0.090766	-0.08931	0.077176	0.249361

## Sheet: Supplementary Table 2
Supplementary Table 2. This table summarizes the results of three Mendelian randomization (MR) analyses investigating the impact of 44 biomarkers on depression, excluding outliers. The analyses include Beta and odds ratio (OR) values for each method, with a noted conversion relationship between them (Beta = ln(OR)), which introduces some redundancy. The Inverse Variance Weighted (IVW) method, rec…
outcome	exposure	Number of SNPs	IVW_Beta	IVW_se	IVW_pval	IVW_OR	IVW_lci95	IVW_uci95	IVW_q_value	Weighted_median_Beta	Weighted_median_se	Weighted_median_pval	Weighted_median_OR	Weighted_median_lci95	Weighted_median_uci95	MR_Egger_Beta	MR_Egger_se	MR_Egger_pval	MR_Egger_OR	MR_Egger_lci95	MR_Egger_uci95	Q	Q_pval	egger_intercept	se	pval
Depression || id:F5_DEPRESSIO	White blood cell leukocyte count (UKB data field 30000) || id:ebi-a-GCST90013976	302	0.0160419	0.02251	0.476058	1.01617	0.972313	1.06201	0.701044	0.0639309	0.0324091	0.0485382	1.06602	1.00041	1.13593	0.0965345	0.0478121	0.0443726	1.10135	1.00283	1.20955	468.41	2.02E-09	-0.00222438	0.00116711	0.0576213
Depression || id:F5_DEPRESSIO	Red blood cell erythrocyte count (UKB data field 30010) || id:ebi-a-GCST90013977	330	-0.0213401	0.0227971	0.349226	0.978886	0.93611	1.02362	0.698451	-0.0345952	0.0329411	0.293621	0.965996	0.905598	1.03042	-0.0127119	0.0467482	0.785853	0.987369	0.90092	1.08211	476.294	1.87E-07	-0.000217832	0.00102991	0.832623
Depression || id:F5_DEPRESSIO	Haemoglobin concentration (UKB data field 30020) || id:ebi-a-GCST90013978	291	-0.0169229	0.02935	0.564217	0.983219	0.928255	1.04144	0.730163	-0.0247308	0.0443087	0.576743	0.975572	0.894423	1.06408	-0.0273454	0.0606736	0.652546	0.973025	0.863928	1.0959	443.117	1.70E-08	0.000224016	0.00114077	0.844457
Depression || id:F5_DEPRESSIO	Mean corpuscular volume (UKB data field 30040) || id:ebi-a-GCST90013979	345	0.0110739	0.0161877	0.493917	1.01114	0.979558	1.04373	0.701044	0.012865	0.0223157	0.564278	1.01295	0.969598	1.05824	0.007576	0.0286701	0.791748	1.0076	0.952545	1.06585	527.782	6.44E-10	0.000139583	0.000943644	0.882493
Depression || id:F5_DEPRESSIO	Platelet count (UKB data field 30080) || id:ebi-a-GCST90013980	416	0.0191152	0.0153004	0.211545	1.0193	0.989185	1.05033	0.659759	0.0250109	0.0228399	0.273493	1.02533	0.980439	1.07227	-0.00636239	0.0275355	0.817381	0.993658	0.941452	1.04876	547.206	1.34E-05	0.000876205	0.000787425	0.266463
Depression || id:F5_DEPRESSIO	Mean platelet thrombocyte volume (UKB data field 30100) || id:ebi-a-GCST90013981	434	0.00205945	0.014321	0.885654	1.00206	0.974326	1.03059	0.950212	0.0139543	0.0195666	0.475739	1.01405	0.975899	1.0537	0.0182647	0.0242858	0.452416	1.01843	0.971091	1.06808	680.869	2.52E-13	-0.000677946	0.000820388	0.409049
Depression || id:F5_DEPRESSIO	Lymphocyte count (UKB data field 30120) || id:ebi-a-GCST90013982	330	-0.00384882	0.0223916	0.863527	0.996159	0.953385	1.04085	0.950212	-0.0295616	0.0320775	0.356754	0.970871	0.91171	1.03387	-0.0209367	0.0509637	0.681475	0.979281	0.886189	1.08215	516.491	1.71E-10	0.000450309	0.00120607	0.709115
Depression || id:F5_DEPRESSIO	Monocyte count (UKB data field 30130) || id:ebi-a-GCST90013983	329	-0.0191313	0.0178306	0.283295	0.981051	0.947357	1.01594	0.68834	-0.0156484	0.0253423	0.536917	0.984473	0.936768	1.03461	-0.0275863	0.0308223	0.371439	0.972791	0.915763	1.03337	492.192	1.08E-08	0.000308181	0.00091576	0.736687
Depression || id:F5_DEPRESSIO	Neutrophill count (UKB data field 30140) || id:ebi-a-GCST90013984	276	0.00209909	0.0234311	0.928616	1.0021	0.957121	1.0492	0.950212	0.014612	0.0322922	0.650913	1.01472	0.952485	1.08102	-0.00988632	0.0499092	0.843125	0.990162	0.897889	1.09192	438.97	1.16E-09	0.000334137	0.00122794	0.785742
Depression || id:F5_DEPRESSIO	Eosinophill count (UKB data field 30150) || id:ebi-a-GCST90013985	329	0.0243449	0.0202297	0.228811	1.02464	0.984811	1.06609	0.659759	0.0428572	0.0261791	0.101615	1.04379	0.991582	1.09874	0.0302817	0.0400087	0.449668	1.03074	0.953005	1.11483	556.383	4.86E-14	-0.000193157	0.00112248	0.86348
Depression || id:F5_DEPRESSIO	Basophil count || id:ebi-a-GCST90013986	74	0.0464358	0.0477523	0.330837	1.04753	0.953936	1.15031	0.693182	0.0690569	0.0577132	0.23148	1.0715	0.956896	1.19982	-0.00792844	0.0917276	0.931361	0.992103	0.828851	1.18751	121.676	0.000306203	0.00158917	0.00228634	0.489247
Depression || id:F5_DEPRESSIO	Creatinine enzymatic in urine (UKB data field 30510) || id:ebi-a-GCST90013987	29	0.0587546	0.11801	0.618568	1.06051	0.841521	1.3365	0.756028	-0.0187908	0.136035	0.890135	0.981385	0.7517	1.28125	-0.562332	0.424438	0.196313	0.569878	0.248024	1.3094	53.8858	0.00230926	0.0100733	0.00662484	0.140002
Depression || id:F5_DEPRESSIO	Potassium in urine (UKB data field 30520) || id:ebi-a-GCST90013988	11	-0.40031	0.159371	0.012011	0.670112	0.49033	0.915812	0.132121	-0.512585	0.180925	0.00460946	0.598945	0.420127	0.853874	0.923871	1.07162	0.411	2.51902	0.308356	20.5784	13.7688	0.1838	-0.0209816	0.016801	0.243232
Depression || id:F5_DEPRESSIO	Sodium in urine (UKB data field 30530) || id:ebi-a-GCST90013989	37	0.106066	0.105557	0.314983	1.1119	0.90409	1.36746	0.692963	0.112503	0.118155	0.341013	1.11908	0.887736	1.4107	-0.56994	0.435251	0.198913	0.565559	0.240982	1.32731	71.244	0.000418492	0.0113921	0.00712509	0.11884
Depression || id:F5_DEPRESSIO	Albumin levels (UKB data field 30600) || id:ebi-a-GCST90013990	196	-0.0349052	0.0275811	0.205676	0.965697	0.914878	1.01934	0.659759	-0.0476778	0.0423556	0.260311	0.953441	0.877486	1.03597	-0.0200978	0.053189	0.70595	0.980103	0.883072	1.08779	292.387	7.74E-06	-0.000424857	0.00130379	0.74488
Depression || id:F5_DEPRESSIO	Alkaline phosphatase levels (UKB data field 30610) || id:ebi-a-GCST90013991	301	0.0182392	0.0174977	0.297238	1.01841	0.984072	1.05394	0.68834	0.0256116	0.0255785	0.316684	1.02594	0.975776	1.07869	0.0451326	0.0289617	0.120207	1.04617	0.988435	1.10727	402.641	6.77E-05	-0.000993909	0.000853206	0.244984
Depression || id:F5_DEPRESSIO	Alanine aminotransferase levels (UKB data field 30620) || id:ebi-a-GCST90013992	183	-0.0210234	0.0285949	0.462209	0.979196	0.925826	1.03564	0.701044	0.00559733	0.0424209	0.895026	1.00561	0.925383	1.0928	0.00276146	0.0533064	0.958742	1.00277	0.903283	1.1132	255.286	0.00027555	-0.000681545	0.00128807	0.59737
Depression || id:F5_DEPRESSIO	Apolipoprotein A levels (UKB data field 30630) || id:ebi-a-GCST90013993	240	-0.00342347	0.0229848	0.881597	0.996582	0.952682	1.04251	0.950212	0.00485789	0.0306937	0.874244	1.00487	0.9462	1.06718	-0.0283683	0.0378778	0.454632	0.97203	0.90248	1.04694	432.28	2.69E-13	0.000920117	0.0011101	0.408015
Depression || id:F5_DEPRESSIO	Apolipoprotein B levels (UKB data field 30640) || id:ebi-a-GCST90013994	167	-0.0173753	0.0245935	0.479879	0.982775	0.936525	1.03131	0.701044	-0.0354854	0.0333746	0.287671	0.965137	0.904024	1.03038	0.0269089	0.0386985	0.487816	1.02727	0.952238	1.10822	283.964	3.23E-08	-0.00187693	0.00126941	0.141158
Depression || id:F5_DEPRESSIO	Peak expiratory flow (UKB data field 3064) || id:ebi-a-GCST90013995	119	-0.143423	0.0567795	0.0115381	0.866387	0.775141	0.968376	0.132121	-0.165387	0.0735354	0.0245073	0.847565	0.733802	0.978967	0.0636287	0.183367	0.729214	1.0657	0.743958	1.52658	186.635	5.81E-05	-0.00332599	0.00280127	0.237509
Depression || id:F5_DEPRESSIO	Aspartate aminotransferase levels (UKB data field 30650) || id:ebi-a-GCST90013996	226	0.0397265	0.0225188	0.0777067	1.04053	0.995599	1.08748	0.488442	0.0304392	0.0322327	0.344987	1.03091	0.967793	1.09814	0.0321093	0.0384249	0.40425	1.03263	0.957716	1.1134	312.922	9.48E-05	0.000254701	0.00103993	0.806741
Depression || id:F5_DEPRESSIO	Direct bilirubin levels (UKB data field 30660) || id:ebi-a-GCST90013997	107	-0.00209155	0.0184622	0.909802	0.997911	0.962446	1.03468	0.950212	0.0169281	0.0237272	0.475569	1.01707	0.970856	1.06549	0.00688654	0.0219907	0.754782	1.00691	0.964433	1.05126	130.568	0.0529218	-0.000851629	0.00112776	0.451847
Depression || id:F5_DEPRESSIO	Urea levels (UKB data field 30670) || id:ebi-a-GCST90013998	162	0.0261077	0.0362699	0.471637	1.02645	0.956015	1.10208	0.701044	-0.0357603	0.0433466	0.40938	0.964872	0.886282	1.05043	-0.153996	0.0962987	0.11176	0.857275	0.709822	1.03536	283.303	8.92E-09	0.00413983	0.00205367	0.0454916
Depression || id:F5_DEPRESSIO	Calcium levels (UKB data field 30680) || id:ebi-a-GCST90013999	193	-6.27e-05	0.0253455	0.998026	0.999937	0.951477	1.05087	0.998026	-0.0261099	0.0359699	0.467912	0.974228	0.907909	1.04539	0.0321426	0.0501672	0.52248	1.03266	0.935958	1.13936	288.616	7.90E-06	-0.00102596	0.00137866	0.457686
Depression || id:F5_DEPRESSIO	Cholesterol levels (UKB data field 30690) || id:ebi-a-GCST90014000	171	-0.0673744	0.0240455	0.00507941	0.934845	0.891809	0.979958	0.111747	-0.038911	0.0356085	0.274505	0.961836	0.896996	1.03136	-0.0264267	0.0396483	0.505982	0.973919	0.901101	1.05262	254.107	3.08E-05	-0.0016484	0.00127054	0.196262
Depression || id:F5_DEPRESSIO	Creatinine levels (UKB data field 30700) || id:ebi-a-GCST90014001	306	-0.0148139	0.0284824	0.602988	0.985295	0.931798	1.04186	0.756028	-0.0341263	0.0367128	0.352605	0.966449	0.89935	1.03856	-0.0768164	0.0619101	0.215646	0.92606	0.820238	1.04553	513.962	7.07E-13	0.00138359	0.00122679	0.260287
Depression || id:F5_DEPRESSIO	C reactive protein levels (UKB data field 30710) || id:ebi-a-GCST90014002	214	-0.00319624	0.0244083	0.895816	0.996809	0.950244	1.04566	0.950212	0.02527	0.0327117	0.439815	1.02559	0.9619	1.0935	0.0306757	0.0406432	0.451233	1.03115	0.952195	1.11665	351.555	7.04E-09	-0.00116106	0.00111408	0.298521
Depression || id:F5_DEPRESSIO	Cystatin C levels (UKB data field 30720) || id:ebi-a-GCST90014003	313	0.0299113	0.0249143	0.229918	1.03036	0.981257	1.08193	0.659759	0.0253579	0.0348048	0.466262	1.02568	0.958046	1.09809	-0.00691519	0.050894	0.892009	0.993109	0.898824	1.09728	493.287	2.49E-10	0.000923936	0.00111324	0.407202
Depression || id:F5_DEPRESSIO	Gamma glutamyltransferase levels (UKB data field 30730) || id:ebi-a-GCST90014004	256	0.0419963	0.0234069	0.0727842	1.04289	0.996126	1.09185	0.488442	0.0348494	0.0310026	0.260979	1.03546	0.974417	1.10033	0.0278904	0.0430109	0.51728	1.02828	0.945151	1.11873	418.902	4.18E-10	0.000445487	0.00113879	0.695981
Depression || id:F5_DEPRESSIO	Glucose levels (UKB data field 30740) || id:ebi-a-GCST90014005	96	-0.0224562	0.0372104	0.546181	0.977794	0.90902	1.05177	0.728241	-0.0639114	0.0490116	0.192231	0.938088	0.852166	1.03267	-0.0786043	0.067552	0.247527	0.924406	0.809769	1.05527	167.319	6.73E-06	0.00194334	0.00195132	0.321849
Depression || id:F5_DEPRESSIO	Glycated haemoglobin HbA1c levels (UKB data field 30750) || id:ebi-a-GCST90014006	310	-0.0252823	0.0199224	0.204427	0.975035	0.937695	1.01386	0.659759	-0.0325463	0.0258305	0.207672	0.967978	0.920191	1.01825	-0.0590476	0.0361373	0.103285	0.942662	0.878204	1.01185	471.062	7.46E-09	0.00111674	0.000997335	0.263705
Depression || id:F5_DEPRESSIO	High density lipoprotein cholesterol levels (UKB data field 30760) || id:ebi-a-GCST90014007	292	-0.0283426	0.0203424	0.163535	0.972055	0.934061	1.0116	0.659759	-0.0466872	0.028518	0.101607	0.954386	0.902504	1.00925	-0.0586468	0.0322447	0.0699724	0.94304	0.885284	1.00456	448.451	8.12E-09	0.00110316	0.000911218	0.227016
Depression || id:F5_DEPRESSIO	IGF 1 (UKB data field 30770) || id:ebi-a-GCST90014008	341	-0.0284027	0.0219025	0.194707	0.971997	0.931153	1.01463	0.659759	-0.056769	0.0289171	0.0496274	0.944812	0.892752	0.999909	-0.067758	0.0436325	0.121374	0.934487	0.857891	1.01792	569.376	8.04E-14	0.00111974	0.00107375	0.297765
Depression || id:F5_DEPRESSIO	Direct low density lipoprotein levels (UKB data field 30780) || id:ebi-a-GCST90014009	152	-0.0781745	0.026365	0.00302592	0.924803	0.878227	0.973849	0.111747	-0.095826	0.0377762	0.011191	0.908622	0.843777	0.978451	-0.0572808	0.0425512	0.180281	0.944329	0.868766	1.02646	223.635	0.000112869	-0.000811691	0.00129587	0.532027
Depression || id:F5_DEPRESSIO	Phosphate levels (UKB data field 30810) || id:ebi-a-GCST90014010	155	-0.0170769	0.0281044	0.543437	0.983068	0.930381	1.03874	0.728241	-0.0164508	0.0394046	0.676325	0.983684	0.910571	1.06267	0.00244224	0.0492358	0.960504	1.00245	0.910228	1.104	226.28	0.000133859	-0.000644255	0.00133272	0.629493
Depression || id:F5_DEPRESSIO	Sex hormone binding globulin levels (UKB data field 30830) || id:ebi-a-GCST90014011	260	-0.0179232	0.0212787	0.399616	0.982236	0.942114	1.02407	0.701044	-0.0271513	0.0294589	0.356701	0.973214	0.918613	1.03106	-0.0248219	0.0356112	0.486415	0.975484	0.909719	1.046	383.894	7.15E-07	0.000243219	0.0010057	0.809096
Depression || id:F5_DEPRESSIO	Total bilirubin levels (UKB data field 30840) || id:ebi-a-GCST90014012	165	-0.0147015	0.0213078	0.490222	0.985406	0.9451	1.02743	0.701044	0.0105984	0.0264463	0.688604	1.01065	0.959602	1.06442	0.0077899	0.0258697	0.763706	1.00782	0.957993	1.06024	255.179	6.60E-06	-0.00140614	0.000924818	0.130334
Depression || id:F5_DEPRESSIO	Testosterone levels (UKB data field 30850) || id:ebi-a-GCST90014013	82	-0.0601573	0.0678469	0.37526	0.941616	0.824369	1.07554	0.701044	-0.170679	0.091295	0.0615492	0.843092	0.704958	1.00829	-0.150371	0.125559	0.234604	0.860388	0.672692	1.10046	127.745	0.000717543	0.00172261	0.00201597	0.395388
Depression || id:F5_DEPRESSIO	Triglyceride levels (UKB data field 30870) || id:ebi-a-GCST90014014	242	0.0488554	0.0217321	0.0245711	1.05007	1.00628	1.09576	0.216225	-0.00554392	0.0327732	0.865671	0.994471	0.9326	1.06045	0.0583121	0.0344139	0.0914799	1.06005	0.990902	1.13401	352.113	3.88E-06	-0.000346805	0.000977402	0.723033
Depression || id:F5_DEPRESSIO	Urate levels (UKB data field 30880) || id:ebi-a-GCST90014015	242	0.00758828	0.0267016	0.776266	1.00762	0.95624	1.06176	0.923127	-0.00849795	0.0372729	0.819652	0.991538	0.921684	1.06669	0.0146322	0.0436853	0.737959	1.01474	0.93147	1.10545	394.316	1.65E-09	-0.000209277	0.00102601	0.838549
Depression || id:F5_DEPRESSIO	Vitamin D levels (UKB data field 30890) || id:ebi-a-GCST90014016	67	0.0232639	0.0294712	0.429891	1.02354	0.966089	1.0844	0.701044	0.0268947	0.0375569	0.473926	1.02726	0.954358	1.10573	-0.00649493	0.0438731	0.88277	0.993526	0.911662	1.08274	81.8929	0.0896948	0.00145365	0.00158599	0.362764
Depression || id:F5_DEPRESSIO	Diastolic blood pressure automated reading (UKB data field 4079) || id:ebi-a-GCST90014017	182	0.0499946	0.0345175	0.147509	1.05127	0.982495	1.12485	0.659759	0.0222761	0.0487148	0.647473	1.02253	0.92941	1.12497	0.0815911	0.105275	0.439341	1.08501	0.882719	1.33366	255.542	0.000219934	-0.000641004	0.00201707	0.751012
Depression || id:F5_DEPRESSIO	Systolic blood pressure automated reading (UKB data field 4080) || id:ebi-a-GCST90014018	215	0.0428743	0.0376582	0.254907	1.04381	0.969538	1.12376	0.659759	0.0379732	0.0462856	0.411981	1.0387	0.94862	1.13734	0.0753667	0.113185	0.506213	1.07828	0.863747	1.3461	391.842	1.40E-12	-0.000623212	0.00204669	0.761046
Depression || id:F5_DEPRESSIO	Hand grip strength left (UKB data field 46) || id:ebi-a-GCST90014019	126	-0.0893148	0.0771759	0.247155	0.914558	0.786172	1.06391	0.659759	-0.0250315	0.0915746	0.784588	0.975279	0.81504	1.16702	-0.104937	0.309364	0.73503	0.900381	0.49101	1.65106	239.211	3.49E-09	0.000186268	0.00357095	0.958484
